# Supplementary material for: Impact of Extraction Scale and Method on the Chemical Profile of Essential Oils: A Comparative Study Between Laboratory Hydrodistillation and Semi-Industrial Dry Steam Distillation
Source: Molecules. 2026 Jun 15;31(12):2105. doi: 10.3390/molecules31122105 (PMC13305851; doi:10.3390/molecules31122105)
Supplement: Supplementary file 1 [file molecules-31-02105-s001.zip]

Archive with 1 entries (1 files):
- molecules-4374042-supplementary.pdf
